# Supplementary material for: Unraveling the evolution and coevolution of small regulatory RNAs and coding genes in Listeria
Source: BMC Genomics. 2017 Nov 16;18:882. doi: 10.1186/s12864-017-4242-0 (PMC5689173; doi:10.1186/s12864-017-4242-0)
Supplement: Supplementary file 2 — List of the 112 sRNA loci used in this study.The table includes 97 sRNAs obtained from the Listeriomics database and 15 merged regulatory sRNA loci tagged with an * in the table and obtained from the procedure described in Methods. (XLSX 21 kb) [file 12864_2017_4242_MOESM2_ESM.xlsx]

## Sheet: Feuille1
Name	From	To	Strand	Merged loci	First described in
rli1 - LhrC-1	231884	231994	1		Christiansen et al. 2006
rli2 - LhrC-2	232086	232197	1		Christiansen et al. 2006
rli3 - LhrC-3	232289	232400	1		Christiansen et al. 2006
rli4 - LhrC-4	232492	232605	1		Christiansen et al. 2006
rli5 - rliA	513584	513807	1		Mandin et al. 2007
rli6 - rliB	544238	544716	1		Mandin et al. 2007
rli7 - LhrC-5	981621	981731	1		Christiansen et al. 2006
rli8 - rliC	1154414	1154674	1		Mandin et al. 2007
rli9 - rliH	1180826	1181254	1		Mandin et al. 2007
rli10 - rliD	1359202	1359529	-1		Mandin et al. 2007
rli11 - sbrA	1399365	1399616	1		Nielsen et al. 2008
rli12 - ssrS-6S	1546336	1546531	-1		Mandin et al. 2007
rli13 - rliE	1584586	1584808	1		Mandin et al. 2007
rli14 - LhrB	1859870	1860017	-1		Christiansen et al. 2006
rli15 - rnpB	1961807	1962188	-1		Mandin et al. 2007
rli16 - rliF	2106073	2106292	-1		Mandin et al. 2007
rli17 - LhrA	2346166	2346382	-1		Christiansen et al. 2006
rli18 - rliG	2386715	2386992	-1		Mandin et al. 2007
rli19 - ssrA	2509852	2510220	-1		Mandin et al. 2007
rli20 - SRP	2784311	2784413	-1		Barry et al. 1999
rli21 - rliI	2841962	2842199	-1		Mandin et al. 2007
rli22	31997	32107	1		Toledo-Arana et al. 2009
rli23	172171	172268	1		Toledo-Arana et al. 2009
rli24	271014	271201	1		Toledo-Arana et al. 2009
rli25	357516	357618	-1		Toledo-Arana et al. 2009
rli26	388590	388707	-1		Toledo-Arana et al. 2009
rli27	434817	434929	1		Toledo-Arana et al. 2009
rli28	507141	507372	-1		Toledo-Arana et al. 2009
rli28-2	2039064	2039248	1		Toledo-Arana et al. 2009
rli28-3	2154893	2155080	-1		Toledo-Arana et al. 2009
rli29	507450	507632	-1		Toledo-Arana et al. 2009
rli30	540670	540785	-1		Toledo-Arana et al. 2009
rli31	597806	597926	1		Toledo-Arana et al. 2009
rli32	600604	600750	-1		Toledo-Arana et al. 2009
rli33-2	708309	708494	1		Toledo-Arana et al. 2009
rli33-3	708326	708860	1		Toledo-Arana et al. 2009
rli33	708618	708860	1		Toledo-Arana et al. 2009
rli34-2	678220	678303	-1		Toledo-Arana et al. 2009
rli34	802948	803031	-1		Toledo-Arana et al. 2009
rli35	855393	855495	-1		Toledo-Arana et al. 2009
rli36	859412	859521	-1		Toledo-Arana et al. 2009
rli37	907526	907832	1		Toledo-Arana et al. 2009
rli38	1152549	1152917	1		Toledo-Arana et al. 2009
rli39	1179807	1179993	1		Toledo-Arana et al. 2009
rli40	1275547	1275794	-1		Toledo-Arana et al. 2009
rli41	1276713	1277206	-1		Toledo-Arana et al. 2009
rli42	1399461	1399616	-1		Toledo-Arana et al. 2009
rli43	1861377	1861533	-1		Toledo-Arana et al. 2009
rli44	2039087	2039375	1		Toledo-Arana et al. 2009
rli45-2	2153775	2153852	1		Toledo-Arana et al. 2009
rli45	2154765	2154852	1		Toledo-Arana et al. 2009
rli46	2154765	2155058	-1		Toledo-Arana et al. 2009
rli47	2226036	2226481	1		Toledo-Arana et al. 2009
rli48	2361274	2361405	-1		Toledo-Arana et al. 2009
rli49	2660210	2660364	1		Toledo-Arana et al. 2009
rli50	2782981	2783264	-1		Toledo-Arana et al. 2009
rli51	207589	207709	1		Toledo-Arana et al. 2009
rli52	552327	552421	-1		Toledo-Arana et al. 2009
rli53	955824	956021	1		Toledo-Arana et al. 2009
rli54	1078584	1079111	1		Toledo-Arana et al. 2009
rli55	1198108	1198561	1		Toledo-Arana et al. 2009
rli56	1199848	1199937	1		Toledo-Arana et al. 2009
rli57	1216658	1216957	1		Toledo-Arana et al. 2009
rli58	1639915	1640132	-1		Toledo-Arana et al. 2009
rli59	1702361	1702543	-1		Toledo-Arana et al. 2009
rli60	2054162	2054501	1		Toledo-Arana et al. 2009
rli61	2275297	2275362	-1		Toledo-Arana et al. 2009
rli62	2364321	2364439	-1		Toledo-Arana et al. 2009
rli63	2612921	2613300	-1		Toledo-Arana et al. 2009
rli65	531148	531266	1		Oliver et al. 2009
rli66	1057315	1057642	-1		Oliver et al. 2009
rli67	1535169	1535409	-1		Oliver et al. 2009
rli68	2174995	2175265	1		Oliver et al. 2009
rli69	2468115	2468289	1		Oliver et al. 2009
rli70	2533504	2533732	1		Oliver et al. 2009
rli71	28964	29061	1		Oliver et al. 2009
rli72	200410	200519	1		Oliver et al. 2009
rli73	200942	201217	1		Oliver et al. 2009
rli74	209321	209453	1		Oliver et al. 2009
rli75	321290	321363	1		Mraheil et al. 2011
rli76	344675	344771	-1		Mraheil et al. 2011
rli77	454095	454227	1		Mraheil et al. 2011
rli78	507068	507473	1		Mraheil et al. 2011
rli79	696818	696880	1		Mraheil et al. 2011
rli80	787038	787254	1		Mraheil et al. 2011
rli81	905685	905801	1		Mraheil et al. 2011
rli82	910875	910942	-1		Mraheil et al. 2011
rli83	926922	927039	1		Mraheil et al. 2011
rli84	1093855	1093954	1		Mraheil et al. 2011
rli85	1154617	1154762	-1		Mraheil et al. 2011
rli86	1272592	1272662	1		Mraheil et al. 2011
rli87	1301287	1301551	1		Mraheil et al. 2011
rli88	1320429	1320501	1		Mraheil et al. 2011
rli89	1399490	1399656	1		Mraheil et al. 2011
rli90	1527941	1528048	-1		Mraheil et al. 2011
rli91	1575830	1575917	-1		Mraheil et al. 2011
rli92	1638942	1639091	1		Mraheil et al. 2011
rli93	1641179	1641239	1		Mraheil et al. 2011
rli94	2039079	2039375	-1		Mraheil et al. 2011
rli95	2106222	2106324	1		Mraheil et al. 2011
rli96	2239222	2239295	-1		Mraheil et al. 2011
rli97	2279995	2280110	-1		Mraheil et al. 2011
rli98	2361329	2361581	1		Mraheil et al. 2011
rli99	2395032	2395236	1		Mraheil et al. 2011
rli100	2424807	2424866	-1		Mraheil et al. 2011
rli101	2452913	2452994	-1		Mraheil et al. 2011
rli102	2454489	2454690	1		Mraheil et al. 2011
rli103	2498270	2498344	-1		Mraheil et al. 2011
rli104	2505181	2505340	-1		Mraheil et al. 2011
rli105	2533481	2533615	-1		Mraheil et al. 2011
rli106	2594561	2594785	-1		Mraheil et al. 2011
rli107	2632700	2632770	-1		Mraheil et al. 2011
rli108	2639710	2639789	-1		Mraheil et al. 2011
rli109	2694509	2694694	-1		Mraheil et al. 2011
rli110	2730489	2730555	1		Mraheil et al. 2011
rli111	2736457	2736640	1		Mraheil et al. 2011
rli112	2782958	2783091	1		Mraheil et al. 2011
rli113	2839401	2839573	-1		Mraheil et al. 2011
rli114	2857252	2857320	-1		Mraheil et al. 2011
rli115	77597	77863	1		Mraheil et al. 2011
rli116	143795	144000	1		Mraheil et al. 2011
rli117	145571	145841	1		Mraheil et al. 2011
rli118	199775	199884	1		Mraheil et al. 2011
rli119	215458	215587	-1		Wurtzel et al. 2012
rli120	226546	226640	1		Wurtzel et al. 2012
rli121	495786	496381	1		Wurtzel et al. 2012
rli122	507021	507161	-1		Wurtzel et al. 2012
rli123	862938	863241	1		Wurtzel et al. 2012
rli124	1057361	1057621	-1		Wurtzel et al. 2012
rli125	1154319	1154671	-1		Wurtzel et al. 2012
rli126	1159877	1160115	1		Wurtzel et al. 2012
rli127	1473701	1473829	-1		Wurtzel et al. 2012
rli128	1575917	1575995	-1		Wurtzel et al. 2012
rli129	1613300	1613451	-1		Wurtzel et al. 2012
rli130	2008753	2008871	-1		Wurtzel et al. 2012
rli131	2031272	2031354	-1		Wurtzel et al. 2012
rli132	2109721	2109972	-1		Wurtzel et al. 2012
rli133	2145524	2145648	-1		Wurtzel et al. 2012
rli134	2151510	2151605	-1		Wurtzel et al. 2012
rli135	2213168	2213213	-1		Wurtzel et al. 2012
rli136	2286256	2286586	-1		Wurtzel et al. 2012
rli137	2293286	2293472	1		Wurtzel et al. 2012
rli138	2321818	2322026	1		Wurtzel et al. 2012
rli139	2321818	2321967	-1		Wurtzel et al. 2012
rli140	2395032	2395244	-1		Wurtzel et al. 2012
rli141	2399283	2399512	1		Wurtzel et al. 2012
rli142	2569572	2569681	1		Wurtzel et al. 2012
rli143	2584861	2585032	-1		Wurtzel et al. 2012
rli144	2640531	2640819	-1		Wurtzel et al. 2012
rli145	2794580	2794741	-1		Wurtzel et al. 2012
rli146	318784	318834	1		Wurtzel et al. 2012
rli147	2784594	2784775	-1		Wurtzel et al. 2012
rli148 - sbrB	1275554	1275719	1		Oliver et al. 2009
rli149 - sbrD	2613033	2613100	1		Oliver et al. 2009

## Sheet: Feuille2
name	start	end	strand	length	source
rli6-rliB	544238	544716	1	479	Mandin et al. 2007
rli10-rliD	1359202	1359529	-1	328	Mandin et al. 2007
rli12-ssrS-6S	1546336	1546531	-1	196	Mandin et al. 2007
rli13-rliE	1584586	1584808	1	223	Mandin et al. 2007
rli14-LhrB	1859870	1860017	-1	148	Christiansen et al. 2006
rli15-rnpB	1961807	1962188	-1	382	Mandin et al. 2007
rli17-LhrA	2346166	2346382	-1	217	Christiansen et al. 2006
rli19-ssrA	2509852	2510220	-1	369	Mandin et al. 2007
rli20-SRP	2784311	2784413	-1	103	Barry et al. 1999
rli21-rliI	2841962	2842199	-1	238	Mandin et al. 2007
rli22	31997	32107	1	111	Toledo-Arana et al. 2009
rli24	271014	271201	1	188	Toledo-Arana et al. 2009
rli26	388590	388707	-1	118	Toledo-Arana et al. 2009
rli27	434817	434929	1	113	Toledo-Arana et al. 2009
rli28-3	2154893	2155080	-1	188	Toledo-Arana et al. 2009
rli30	540670	540785	-1	116	Toledo-Arana et al. 2009
rli31	597806	597926	1	121	Toledo-Arana et al. 2009
rli32	600604	600750	-1	147	Toledo-Arana et al. 2009
rli34	802948	803031	-1	84	Toledo-Arana et al. 2009
rli34-2	678220	678303	-1	84	Toledo-Arana et al. 2009
rli36	859412	859521	-1	110	Toledo-Arana et al. 2009
rli38	1152549	1152917	1	369	Toledo-Arana et al. 2009
rli39	1179807	1179993	1	187	Toledo-Arana et al. 2009
rli45-2	2153775	2153852	1	78	Toledo-Arana et al. 2009
rli47	2226036	2226481	1	446	Toledo-Arana et al. 2009
rli48	2361274	2361405	-1	132	Toledo-Arana et al. 2009
rli49	2660210	2660364	1	155	Toledo-Arana et al. 2009
rli51	207589	207709	1	121	Toledo-Arana et al. 2009
rli52	552327	552421	-1	95	Toledo-Arana et al. 2009
rli53	955824	956021	1	198	Toledo-Arana et al. 2009
rli54	1078584	1079111	1	528	Toledo-Arana et al. 2009
rli55	1198108	1198561	1	454	Toledo-Arana et al. 2009
rli56	1199848	1199937	1	90	Toledo-Arana et al. 2009
rli57	1216658	1216957	1	300	Toledo-Arana et al. 2009
rli61	2275297	2275362	-1	66	Toledo-Arana et al. 2009
rli62	2364321	2364439	-1	119	Toledo-Arana et al. 2009
rli65	531148	531266	1	119	Oliver et al. 2009
rli67	1535169	1535409	-1	241	Oliver et al. 2009
rli68	2174995	2175265	1	271	Oliver et al. 2009
rli69	2468115	2468289	1	175	Oliver et al. 2009
rli71	28964	29061	1	98	Oliver et al. 2009
rli72	200410	200519	1	110	Oliver et al. 2009
rli73	200942	201217	1	276	Oliver et al. 2009
rli74	209321	209453	1	133	Oliver et al. 2009
rli75	321290	321363	1	74	Mraheil et al. 2011
rli76	344675	344771	-1	97	Mraheil et al. 2011
rli79	696818	696880	1	63	Mraheil et al. 2011
rli80	787038	787254	1	217	Mraheil et al. 2011
rli82	910875	910942	-1	68	Mraheil et al. 2011
rli83	926922	927039	1	118	Mraheil et al. 2011
rli84	1093855	1093954	1	100	Mraheil et al. 2011
rli86	1272592	1272662	1	71	Mraheil et al. 2011
rli88	1320429	1320501	1	73	Mraheil et al. 2011
rli9-rliH	1180826	1181254	1	429	Mraheil et al. 2011
rli90	1527941	1528048	-1	108	Mraheil et al. 2011
rli92	1638942	1639091	1	150	Mraheil et al. 2011
rli93	1641179	1641239	1	61	Mraheil et al. 2011
rli96	2239222	2239295	-1	74	Mraheil et al. 2011
rli97	2279995	2280110	-1	116	Mraheil et al. 2011
rli101	2452913	2452994	-1	82	Mraheil et al. 2011
rli102	2454489	2454690	1	202	Mraheil et al. 2011
rli103	2498270	2498344	1	75	Mraheil et al. 2011
rli104	2505181	2505340	1	160	Mraheil et al. 2011
rli106	2594561	2594785	-1	225	Mraheil et al. 2011
rli107	2632700	2632770	-1	71	Mraheil et al. 2011
rli108	2639710	2639789	1	80	Mraheil et al. 2011
rli109	2694509	2694694	1	186	Mraheil et al. 2011
rli110	2730489	2730555	1	67	Mraheil et al. 2011
rli111	2736457	2736640	1	184	Mraheil et al. 2011
rli113	2839401	2839573	1	173	Mraheil et al. 2011
rli115	77597	77863	1	267	Mraheil et al. 2011
rli116	143795	144000	1	206	Mraheil et al. 2011
rli117	145571	145841	1	271	Mraheil et al. 2011
rli118	199775	199884	1	110	Mraheil et al. 2011
rli119	215458	215587	-1	130	Wurtzel et al. 2012
rli120	226546	226640	-1	95	Wurtzel et al. 2012
rli123	862938	863241	1	304	Wurtzel et al. 2012
rli126	1159877	1160115	-1	239	Wurtzel et al. 2012
rli127	1473701	1473829	-1	129	Wurtzel et al. 2012
rli128	1575917	1575995	-1	79	Wurtzel et al. 2012
rli129	1613300	1613451	-1	152	Wurtzel et al. 2012
rli130	2008753	2008871	-1	119	Wurtzel et al. 2012
rli131	2031272	2031354	-1	83	Wurtzel et al. 2012
rli132	2109721	2109972	1	252	Wurtzel et al. 2012
rli133	2145524	2145648	1	125	Wurtzel et al. 2012
rli134	2151510	2151605	-1	96	Wurtzel et al. 2012
rli135	2213168	2213213	-1	46	Wurtzel et al. 2012
rli136	2286256	2286586	-1	331	Wurtzel et al. 2012
rli137	2293286	2293472	1	187	Wurtzel et al. 2012
rli141	2399283	2399512	1	230	Wurtzel et al. 2012
rli142	2569572	2569681	1	110	Wurtzel et al. 2012
rli143	2584861	2585032	-1	172	Wurtzel et al. 2012
rli144	2640531	2640819	-1	289	Wurtzel et al. 2012
rli145	2794580	2794741	-1	162	Wurtzel et al. 2012
rli146	318784	318834	1	51	Wurtzel et al. 2012
rli147	2784594	2784775	-1	182	Wurtzel et al. 2012
rli148-sbrB	1275554	1275719	1	166	Oliver et al. 2009
rli66_rli124*	1057315	1057642	-1	328	Oliver et al. 2009;Wurtzel et al. 2012
rli63_rli149-sbrD*	2612921	2613300	1	380	Oliver et al. 2009;Toledo-Arana et al. 2009
rli2-LhrC-2_rli4-LhrC-4_rli7-LhrC-5_rli3-LhrC-3_rli1-LhrC-1*	232289	232400	1	112	Christiansen et al. 2006;Mandin et al. 2007
rli33-3_rli33*	708326	708860	1	535	Toledo-Arana et al. 2009
rli28-2_rli45* a	2039064	2039375	-1	312	Toledo-Arana et al. 2009;Mraheil et al. 2011
rli139_rli138*	2321818	2322026	1	331	Wurtzel et al. 2012
rli105_rli70*	2533481	2533732	1	252	Mraheil et al. 2011;Oliver et al. 2009
rli94_rli45*	2399283	2399512	1	230	Mraheil et al. 2011;Toledo-Arana et al. 2009
rli16-rliF_rli95*	2154765	2155060	1	296	Mandin et al. 2007;Mraheil et al. 2011
rli99_rli140*	2395032	2395244	1	213	Mraheil et al. 2011;Wurtzel et al. 2012
rli122_rli112_rli78_rrli50_rli28* a	507021	507473	1	453	Mraheil et al. 2011;Toledo-Arana et al. 2009;Wurtzel et al. 2012
rli5-rliA_rli121* b	495658	496381	1	724	Mandin et al. 2007;Wurtzel et al. 2012
rli35_rli25_rli23* b	172158	172268	1	111	Toledo-Arana et al. 2009
rli11-sbrA_rli42_rli89*	1399365	1399656	1	292	Nielsen et al. 2008;Mraheil et al. 2011;Toledo-Arana et al. 2009
rli125_rli8-rliC_rli85*	1154319	1154762	-1	444	Mandin et al. 2007;Mraheil et al. 2011;Wurtzel et al. 2012
a : locus including rli94
b : locus grouping paralogs
